# Supplementary material for: Timely course of SARS-CoV-2 infections and vaccinations in patients with hemato-oncological diseases: analysis of a real-life cohort
Source: ESMO Open. 2023 Apr 25;8(3):101559. doi: 10.1016/j.esmoop.2023.101559 (PMC10126224; doi:10.1016/j.esmoop.2023.101559)
Supplement: Supplementary Tables [file mmc2.xlsx]

## Sheet: SuppTable 1
Baseline characteristics of infected patients in distinct phases of the pandemic (at first infection)	(pre-alpha)		Alpha (B.1.1.7)		Delta (B.1.617.2)		Omicron (BA.1/2, BA.4/5)
	n = 139	% / range	n = 47	% / range	n = 41	% / range	n = 453	% / range	p
Age (median) on December 15th, 2022 (or death)	66	30-97	68	21-91	64	38-93	68	25-99	p = 0.989
Sex
- Female	70	0.503597	26	0.472727	19	0.395833	280	0.611354	p = 0.037
- Male	69	0.496403	21	0.381818	22	0.458333	173	0.377729
Solid tumors	83		31		24		290		p = 0.712
- Breast cancer	25	0.301205	8	0.258065	5	0.208333	130	0.448276
- Gastrointestinal cancer	21	0.253012	8	0.258065	5	0.208333	49	0.168966
- Lung cancer	14	0.168675	3	0.0967742	5	0.208333	20	0.0689655
- Urogenital cancers	15	0.180723	6	0.193548	6	0.25	56	0.193103
- Head and neck cancer	0	0	0	0	0	0	2	0.00689655
- Sarcomas	1	0.0120482	0	0	1	0.0416667	6	0.0206897
- Hepatobiliary cancer	1	0.0120482	1	0.0322581	2	0.0833333	8	0.0275862
- Skin cancer	2	0.0240964	2	0.0645161	0	0	5	0.0172414
- CNS tumors	1	0.0120482	0	0	0	0	0	0
- Neuroendocrine tumors	1	0.0120482	2	0.0645161	0	0	11	0.037931
- Cancer of unknown primary	1	0.0120482	1	0.0322581	0	0	3	0.0103448
- Other	1	0.0120482	0	0	0	0	0	0
Hematological malignancy	56		16		17		163
- Myeloproliferative diseases (polycythemia vera, essential thrombocytosis, myelofibrosis, chronic myeloid leukemia)	20	0.357143	1	0.0625	2	0.117647	43	0.263804
- Chronic lymphatic leukemia	14	0.25	6	0.375	7	0.411765	35	0.214724
- Lymphomas (indolent)	7	0.125	0	0	2	0.117647	23	0.141104
- Lymphomas (aggressive)	3	0.0535714	2	0.125	1	0.0588235	16	0.0981595
- Myelodysplastic syndrome	4	0.0714286	2	0.125	2	0.117647	19	0.116564
- Hodgkin lymphoma	3	0.0535714	2	0.125	0	0	7	0.0429448
- Multiple myeloma & amyloidosis	3	0.0535714	2	0.125	3	0.176471	15	0.0920245
- Acute leukemia	1	0.0178571	0	0	0	0	1	0.00613497
- Other	1	0.0178571	1	0.0625	0	0	4	0.0245399
Last documented ongoing treatment
- Chemotherapy	32	0.230216	8	0.170213	11	0.268293	93	0.205298	p = 0.970
- Immunotherapy (immune checkpoint inhibition)	6	0.0431655	3	0.0638298	1	0.0243902	21	0.0463576
- Targeted therapy	17	0.122302	4	0.0851064	5	0.121951	61	0.134658
- Chemotherapy + targeted therapy	7	0.0503597	3	0.0638298	2	0.0487805	13	0.0286976
- Chemotherapy + immunotherapy	0	0	0	0	0	0	2	0.00441501
- Targeted therapy + immunotherapy	0	0	0	0	0	0	0	0
- Antihormonal therapy	11	0.0791367	3	0.0638298	3	0.0731707	28	0.0618102
- Targeted therapy + antihormonal therapy	2	0.0143885	0	0	0	0	8	0.01766
- Other	1	0.00719424	1	0.0212766	2	0.0487805	5	0.0110375
- No antineoplastic treatment (follow-up/best supportive care)	63	0.453237	25	0.531915	17	0.414634	222	0.490066
Stage (in patients with solid tumors)
- Localized	23	0.277108	10	0.322581	11	0.458333	135	0.465517	p = 0.005
- Advanced	53	0.638554	18	0.580645	10	0.416667	125	0.431034
- (not available/not applicable)	7	0.0843373	3	0.0967742	3	0.125	30	0.103448

## Sheet: SuppTable 2
Total number of patients (n = 1817)	(pre-alpha)		Alpha (B.1.1.7)		Delta (B.1.617.2)		Omicron (BA.1/2)		Omicron (BA.4/5)		Omicron (pooled)
	n	%	n	%	n	%	n	%	n	%	n	%
Reference date (start)	2020-02-01		2021-01-01		2021-07-01		2022-01-01		2022-06-16		2022-01-01
Cut-off date (end)	2020-12-31		2021-06-30		2021-12-31		2022-06-15		2022-12-15		2022-12-15
Patients with newly diagnosed cancer during wave*	1329		156		126		124		82		206		*or pre-pandemic in pre-alpha
Fatalities during wave	37		52		50		95		97		192
Total patients at risk	1329		1448		1522		1596		1583		1678
- unvaccinated	1329	1	1446	0.998619	210	0.137976	123	0.0770677	116	0.0732786	127	0.0756853
- 1 vaccination dose (prior to pandemic wave)	0	-	2	0.00138122	192	0.12615	42	0.0263158	6	0.00379027	48	0.0286055
- 2 vaccination doses (prior to pandemic wave)	0	-	0	-	1120	0.735874	294	0.184211	105	0.0663298	305	0.181764
- 3 vaccination doses (prior to pandemic wave)	0	-	0	-	0	-	1137	0.712406	1221	0.77132	1198	0.713945
- 4 vaccination doses (prior to pandemic wave)	0	-	0	-	0	-	0	-	135	0.0852811	0	0
- 5 vaccination doses (prior to pandemic wave)	0	-	0	-	0	-	0	-	0	-	0	-
Total number of infections after diagnosis of hemato-oncological disease (n = 734)	(pre-alpha)		Alpha (B.1.1.7)		Delta (B.1.617.2)		Omicron (BA.1/2)		Omicron (BA.4/5)		Omicron (pooled)		SUM
	n	%	n	%	n	%	n	%	n	%	n	%
Infections (total)	139		48		41		202		304		506		734
First infections	139	1	47	0.979167	41	1	187	0.925743	266	0.875	453	0.895257	680
Second infections	0	0	1	0.0208333	0	0	15	0.0742574	36	0.118421	51	0.100791	52
Third infections	0	0	0	0	0	0	0	0	2	0.00657895	2	0.00395257	2
First infections (total)	139	1	47	0.979167	41	1	187	0.925743	266	0.875	453	0.895257	680
in unvaccinated pts.	138	0.992806	37	0.787234	20	0.487805	23	0.122995	14	0.0526316	40	0.0883002	232
in vaccinated pts.	1	0.00719424	10	0.212766	21	0.512195	164	0.877005	252	0.947368	413	0.9117	448
- after 1 vaccination dose	1	0.00719424	4	0.0851064	0	0	3	0.0160428	2	0.0075188	8	0.01766	10
- after 2 vaccination doses		0	6	0.12766	21	0.512195	22	0.117647	2	0.0075188	60	0.13245	255
- after 3 vaccination doses		0	0	0	0	0	139	0.743316	206	0.774436	345	0.761589	181
- after 4 vaccination doses		0	0	0	0	0	0	0	42	0.157895	0	0	0
- after 5 vaccination doses		0	0	0	0	0	0	0	0	0	0	0	0
Hospitalizations after first infections (total)	23	0.165468	9	0.191489	8	0.195122	19	0.101604	13	0.0488722	28	0.0618102	72
non-ICU ward	19		7		6		19		11		26		62
ICU	4		2		2		0		2		2		10
in unvaccinated pts.	23	1	5	0.555556	6	0.75	3	0.157895	1	0.0769231	4	0.142857	38
in vaccinated pts.	0	0	4	0.444444	2	0.25	16	0.842105	12	0.923077	24	0.857143	34
Deaths (COVID-related) after first infection	11	0.0791367	3	0.0638298	3	0.0731707	4	0.0213904	3	0.0112782	7	0.0154525	24
Second infections	0	0	1	0.0208333	0	0	15	0.0742574	36	0.118421	51	0.100791	52
in unvaccinated pts.	0	0	1	1	0	0	3	0.2	7	0.194444	10	0.196078	11
in vaccinated pts.	0	0	0	0	0	0	12	0.8	29	0.805556	41	0.803922	41
- after 1 vaccination dose	0	0	0	0	0	0	0	0	3	0.0833333	3	0.0588235	3
- after 2 vaccination doses	0	0	0	0	0	0	3	0.2	11	0.305556	14	0.27451	14
- after 3 vaccination doses	0	0	0	0	0	0	9	0.6	15	0.416667	24	0.470588	24
- after 4 vaccination doses	0	0	0	0	0	0	0	0	0	0	0	0	0
- after 5 vaccination doses	0	0	0	0	0	0	0	0	0	0	0	0	0
Hospitalizations after second infections	0	0	1	1	0	0	1	0.0666667	0	0	1	0.0196078	2
non-ICU ward	0	0	1	1	0	0	1	1	0	0	1	0	2
ICU	0	0	0	0	0	0	0	0	0	0	0	0	0
in unvaccinated pts.	0	0	1	1	0	0	1	1	0	0	1	0	2
in vaccinated pts.	0	0	0	0	0	0	0	0	0	0	0	0	0
Deaths (COVID-related) after second infection	0		1	1	0	0	0	0	0	0	0	0	1
Third infections	0	0	0	0	0	0	0	0	2	0.00657895	2	0.00395257	2
in unvaccinated pts.	0	0	0	0	0	0	0	0	0	0	0	0	0
in vaccinated pts.	0	0	0	0	0	0	0	0	2	1	2	1	2
- after 1 vaccination dose	0	0	0	0	0	0	0	0	0	0	0	0	0
- after 2 vaccination doses	0	0	0	0	0	0	0	0	1	0.5	1	0.5	1
- after 3 vaccination doses	0	0	0	0	0	0	0	0	1	0.5	1	0.5	1
- after 4 vaccination doses	0	0	0	0	0	0	0	0	0	0	0	0	0
- after 5 vaccination doses	0	0	0	0	0	0	0	0	0	0	0	0	0
Hospitalizations after third infections	0	0	0	0	0	0	0	0	0	0	0	0	0
non-ICU ward	0	0	0	0	0	0	0	0	0	0	0	0	0
ICU	0	0	0	0	0	0	0	0	0	0	0	0	0
in unvaccinated pts.	0	0	0	0	0	0	0	0	0	0	0	0	0
in vaccinated pts.	0	0	0	0	0	0	0	0	0	0	0	0	0
Deaths (COVID-related) after third infection	0	0	0	0	0	0	0	0	0	0	0	0	0
